# Supplementary material for: Thiophenyl Anilato-Based NIR-Emitting Lanthanide (LnIII = Er, Yb) Dinuclear Complexes
Source: Molecules. 2024 Dec 9;29(23):5804. doi: 10.3390/molecules29235804 (PMC11643822; doi:10.3390/molecules29235804)
Supplement: Supplementary file 1 [file molecules-29-05804-s001.zip]

Archive with 1 entries (1 files):
- molecules-3302545-supplementary.pdf
